# Supplementary material for: A Gemini Virus-Derived Autonomously Replicating System for HDR-Mediated Genome Editing of the EPSP Synthase Gene in Indica Rice
Source: Plants (Basel). 2025 Feb 6;14(3):477. doi: 10.3390/plants14030477 (PMC11821261; doi:10.3390/plants14030477)
Supplement: Supplementary file 1 [file plants-14-00477-s001.zip]

Archive with 1 entries (1 files):
- plants-3348866-supplementary.pdf
